# Supplementary material for: Trochlear Nerve Palsy: A Systematic Review of Etiologies and Diagnostic Insights
Source: Diagnostics (Basel). 2025 Dec 3;15(23):3082. doi: 10.3390/diagnostics15233082 (PMC12691472; doi:10.3390/diagnostics15233082)
Supplement: Supplementary file 1 [file diagnostics-15-03082-s001.zip]

Archive with 1 entries (1 files):
- diagnostics-3912605-supplementary.pdf
